# Supplementary material for: Myocardial Work Brings New Insights into Left Ventricular Remodelling in Cardio-Oncology Patients
Source: Int J Environ Res Public Health. 2022 Feb 28;19(5):2826. doi: 10.3390/ijerph19052826 (PMC8910703; doi:10.3390/ijerph19052826)
Supplement: Supplementary file 1 [file ijerph-19-02826-s001.zip]

Archive with 1 entries (1 files):
- ijerph-1538761-supplementary.pdf
